# Supplementary material for: Pre- and Post-Harvest Conditions Affect Polyphenol Content in Strawberry (Fragaria × ananassa)
Source: Plants (Basel). 2022 Aug 27;11(17):2220. doi: 10.3390/plants11172220 (PMC9460031; doi:10.3390/plants11172220)
Supplement: Supplementary file 1 [file plants-11-02220-s001.zip]

Archive with 1 entries (1 files):
- plants-1795122-supplementary.pdf
